# Supplementary material for: The Autophagy Protein Pacer Positively Regulates the Therapeutic Potential of Mesenchymal Stem Cells in a Mouse Model of DSS-Induced Colitis
Source: Cells. 2022 Apr 30;11(9):1503. doi: 10.3390/cells11091503 (PMC9101276; doi:10.3390/cells11091503)
Supplement: Supplementary file 1 [file cells-11-01503-s001.zip]

Archive with 1 entries (1 files):
- cells-1677181-supplementary.pdf
